# Supplementary material for: Computational Study on E-Hooks of Tubulins in the Binding Process with Kinesin
Source: Int J Mol Sci. 2022 Feb 12;23(4):2035. doi: 10.3390/ijms23042035 (PMC8877516; doi:10.3390/ijms23042035)
Supplement: Supplementary file 1 [file ijms-23-02035-s001.zip]

Archive with 13 entries (11 files):
- ijms-1561732-supplementary/
- ijms-1561732-supplementary/movies/
- ijms-1561732-supplementary/movies/10_movie10_endpoint_2chains.mp4
- ijms-1561732-supplementary/movies/1_movie1_3chains_ehooks.mp4
- ijms-1561732-supplementary/movies/2_movie2_3chains.mp4
- ijms-1561732-supplementary/movies/3_movie3_2chains_ehooks.mp4
- ijms-1561732-supplementary/movies/4_movie4_2chains.mp4
- ijms-1561732-supplementary/movies/5_movie5_alpha.mp4
- ijms-1561732-supplementary/movies/6_movie6_beta.mp4
- ijms-1561732-supplementary/movies/7_movie7_flex_3chains.mp4
- ijms-1561732-supplementary/movies/8_movie8_flex_2chains.mp4
- ijms-1561732-supplementary/movies/9_movie9_endpoint_3chains.mp4
- ijms-1561732-supplementary/Supplementary.pdf
